# Supplementary material for: Comprehensive Analyses of Four PhNF-YC Genes from Petunia hybrida and Impacts on Flowering Time
Source: Plants (Basel). 2024 Mar 6;13(5):742. doi: 10.3390/plants13050742 (PMC10934205; doi:10.3390/plants13050742)
Supplement: Supplementary file 1 [file plants-13-00742-s001.zip]

Archive with 5 entries (5 files):
- Figure S1 Relative expression levels of flowering related genes in the control plants and VIGS-mediated PhNF-YC2-silenced plants..pdf
- Table S1 The nucleotide sequences of PhNF-YCs..xlsx
- Table S2 The amino acid sequences of NF-YCs in different  species.xlsx
- Table S3  Summary of the characteristics of PhNF-YC members in PlantTFDB.xlsx
- Table S4  Primers used for this study..xlsx
