# Supplementary material for: Comprehensive Analyses of Four PhNF-YC Genes from Petunia hybrida and Impacts on Flowering Time
Source: Plants (Basel). 2024 Mar 6;13(5):742. doi: 10.3390/plants13050742 (PMC10934205; doi:10.3390/plants13050742)
Supplement: Supplementary file 1 [file plants-13-00742-s001.zip › Table S1 The nucleotide sequences of PhNF-YCs..xlsx]

## Sheet: Sheet1
>PhNF-YC1 (1003bp)	GTTTTGTACGACGGAGTGTCATTTTTGCTAACTTTTTTCTCTATATAGTACAGCTAAACATAAAGTCATCCACTTTTTCTGTGTCTGTGTGTTAAAAAATAGAAAAATCCCCTCTAGTAGCACAACCTCCTCCTCGTCCAAAACGCCAATGGAGAACAACACCAACAACCCACAGCAATCAGCGGCAAATGCAGCAGCAGCCGCCGCAGCAGCTGCAGCAGCAGGAGGAGCCTACCCCACACAGCCACCGTACCACCACCTCCTTCAACAACAACAACAACAACTCCAAATGTTTTGGACTTACCAACGTCAAGAAATCGAATCAGTCAACGATTTCAAGAACCATCAATTACCTTTAGCCCGTATAAAAAAAATAATGAAAGCTGATGAAGATGTGCG…
>PhNF-YC2	CAATCATCTACCTCTCTCATTGAACCCTAGCTGACTCTATTTCTCTCTCTTTAGCAACCCAAAAGTTTCAATCTTTGAGGTAATTTGATCGCGAGGTGAATCCAGAATTTGAGCTGCAATCAGTGGATAGTTTGTAATACCTGGAAGGACGATATTTAGGATCTGAAATTGTTACCTGTTTCTACCTTACAAACAGAAGGTAACAAGAGGCACTGCTCAAAATGGATCATCATGGAAATGGACAGCCTCCAGGTATTGGAGTAGTTACTAGCTCAGCTCCACAATATGGTGCTCCATACCTAGCTAACCAAATGGCAGGGGGCTCTCCTCCTGCAGTTTCAGCTGGTGGAATTCAATCTCCTCAAGCAGCTAGTCTTTCTGCGTCTTCAGCCCAAATGG…
>PhNF-YC3	CCCTTAAATACCAAATTCCATTCAATCCTCATTACCAGATATGTTCATAGGACAAATGCCCGGAGAAGATCTACCAGAAAGCTCCACCGCCGCTGCCGCCGTGGAAGTCGCCGGAGAAGCTCATCAACTTCAGATTCCGATAAGCCGAGTGAAGAAACTAATGAAACTAGATGAGGACATAAACAAGGTAAATTCAGAAGCCTTACAACTCATCGCTAACTCTACGGAGCTTTTCGTCGAATTCTTAGCTGAAAAATCTGCGAAAGTAGCATTAGAGAAGAAGCGAAAAAGTATTAAGCTGGAACATATAAGAGTTGCTGTGAAAAGGCATCAACCGATGAGTGATTTCTTACTCGATTCGCTTCCGTTGCCTTCTCAGCCGTCTGATCCTTCTCCTAA…
>PhNF-YC4	CCGTCTTACCCTTTGCTCCTTACTGCACTCCACTATATACCTATATATATATATCATGCAAGTATCCCTCTTGAAATGATTCAACAATAAAACTCTAAATTCAATCCCCTCTTACAACTCTCATATTAATTGTTCCAAAAGAAAAGAAAATAAAAAGGAATAGAAAAAGATCAATAAAAACTTTGATCACAATATCATGAGGCAAGCTGGGGCATATTCAGGACTTCTTTCAGGAGGAATATCAGGGAAAACAGGTCCTCACTCTTTACCACTTGCAAGAATCAAGAAAATCATGAAGAAATCAAGTGATGATGTGAAGATGATATCTGGAGAAGCCCCCATTGTGTTCTCTAAAGCATGTGAACTTTTCATTGAAGAACTCACTAAGAGGGCATGGAT…

## Sheet: Sheet2
Table S1 The nucleotide sequences of PhNF-YCs.
Gene name	The nucleotide sequences
>PhNF-YC1 (1003 bp)	ATGGAGAACAACACCAACAACCCACAGCAATCAGCGGCAAATGCAGCAGCAGCCGCCGCAGCAGCTGCAGCAGCAGGAGGAGCCTACCCCACACAGCCACCGTACCACCACCTCCTTCAACAACAACAACAACAACTCCAAATGTTTTGGACTTACCAACGTCAAGAAATCGAATCAGTCAACGATTTCAAGAACCATCAATTACCTTTAGCCCGTATAAAAAAAATAATGAAAGCTGATGAAGATGTGCGTATGATCTCAGCAGAAGCACCAATTTTGTTTGCAAAAGCATGTGAACTCTTCATTCTTGAACTCACTATTCGTTCTTGGTTACACGCTGAAGAAAACAAGCGTAGGACTCTGCAAAAGAACGATATCGCCGCCGCGATAACGCGTACT…
>PhNF-YC2 (1001 bp)	CAATCATCTACCTCTCTCATTGAACCCTAGCTGACTCTATTTCTCTCTCTTTAGCAACCCAAAAGTTTCAATCTTTGAGGTAATTTGATCGCGAGGTGAATCCAGAATTTGAGCTGCAATCAGTGGATAGTTTGTAATACCTGGAAGGACGATATTTAGGATCTGAAATTGTTACCTGTTTCTACCTTACAAACAGAAGGTAACAAGAGGCACTGCTCAAAATGGATCATCATGGAAATGGACAGCCTCCAGGTATTGGAGTAGTTACTAGCTCAGCTCCACAATATGGTGCTCCATACCTAGCTAACCAAATGGCAGGGGCCTCTCCTCCTGCAGTTTCAGCTGGTGGAATTCAATCTCCTCAAGCAGCTAGTCTTTCTGCGTCTTCAGCCCAAATGG…
>PhNF-YC3 (1163bp )	CCTTTCCCCCTATATAAGGAAGTTCATTTCATTTGGAGAGAACACGGGGGACTCTAGAATGCCCGGAGAAGATCTACCAGAAAGCTCCACCGCCGCTGCCGCCGTGGAAGTCGCCGGAGAAGCTCATCAACTTCAGATTCCGATAAGCCGAGTGAAGAAACTAATGAAACTAGATGAGGACATAAACAAGGTAAATTCAGAAGCCTTACATCTCATCGCTAACTCTACGGAGCTTTTCGTCGAATTTTTAGCTGAAAAATCTGCAAAAGTAGCGGTAGAGAAGAAGAGAAAAAGTATTAAGCTGGAACATATAAGAGTTGCTGTTAAAAGACATCAACCGATGAGTGATTTCTTACTCGATTCGCTTCCGTTGCCTTCTCAGCCGTCTGATCCTTCTCC…
>PhNF-YC4 (977 bp)	CCGTCTTACCCTTTGCTCCTTACTGCACTCCACTATATACCTATATATATATATCATGCAAGTAT CCCTCTTGAAATGATTCAACAATAAAACTCTAAATTCAATCCCCTCTTACAACTCTCATATTAATTGTTCCAAAAGAAAAGAAAATAAAAAGGAATAGAAAAAGATCAATAAAAACTTTGATCACAATATCATGAGGCAAGCTGGGGCATATTCAGGACTTCTTTCAGGAGGAATATCAGGGAAAACAGGTCCTCACTCTTTACCACTTGCAAGAATCAAGAAAATCATGAAGAAATCAAGTGATGATGTGAAGATGATATCTGGAGAAGCCCCCATTGTGTTCTCTAAAGCATGTGAACTTTTCATTGAAGAACTCACTAAGAGGGCATGGA…
