# Supplementary material for: Comprehensive Analyses of Four PhNF-YC Genes from Petunia hybrida and Impacts on Flowering Time
Source: Plants (Basel). 2024 Mar 6;13(5):742. doi: 10.3390/plants13050742 (PMC10934205; doi:10.3390/plants13050742)
Supplement: Supplementary file 1 [file plants-13-00742-s001.zip › Table S2 The amino acid sequences of NF-YCs in different species.xlsx]

## Sheet: Sheet1
>PhNF-YC1 (1003bp)	GTTTTGTACGACGGAGTGTCATTTTTGCTAACTTTTTTCTCTATATAGTACAGCTAAACATAAAGTCATCCACTTTTTCTGTGTCTGTGTGTTAAAAAATAGAAAAATCCCCTCTAGTAGCACAACCTCCTCCTCGTCCAAAACGCCAATGGAGAACAACACCAACAACCCACAGCAATCAGCGGCAAATGCAGCAGCAGCCGCCGCAGCAGCTGCAGCAGCAGGAGGAGCCTACCCCACACAGCCACCGTACCACCACCTCCTTCAACAACAACAACAACAACTCCAAATGTTTTGGACTTACCAACGTCAAGAAATCGAATCAGTCAACGATTTCAAGAACCATCAATTACCTTTAGCCCGTATAAAAAAAATAATGAAAGCTGATGAAGATGTGCG…
>PhNF-YC2	CAATCATCTACCTCTCTCATTGAACCCTAGCTGACTCTATTTCTCTCTCTTTAGCAACCCAAAAGTTTCAATCTTTGAGGTAATTTGATCGCGAGGTGAATCCAGAATTTGAGCTGCAATCAGTGGATAGTTTGTAATACCTGGAAGGACGATATTTAGGATCTGAAATTGTTACCTGTTTCTACCTTACAAACAGAAGGTAACAAGAGGCACTGCTCAAAATGGATCATCATGGAAATGGACAGCCTCCAGGTATTGGAGTAGTTACTAGCTCAGCTCCACAATATGGTGCTCCATACCTAGCTAACCAAATGGCAGGGGGCTCTCCTCCTGCAGTTTCAGCTGGTGGAATTCAATCTCCTCAAGCAGCTAGTCTTTCTGCGTCTTCAGCCCAAATGG…
>PhNF-YC3	CCCTTAAATACCAAATTCCATTCAATCCTCATTACCAGATATGTTCATAGGACAAATGCCCGGAGAAGATCTACCAGAAAGCTCCACCGCCGCTGCCGCCGTGGAAGTCGCCGGAGAAGCTCATCAACTTCAGATTCCGATAAGCCGAGTGAAGAAACTAATGAAACTAGATGAGGACATAAACAAGGTAAATTCAGAAGCCTTACAACTCATCGCTAACTCTACGGAGCTTTTCGTCGAATTCTTAGCTGAAAAATCTGCGAAAGTAGCATTAGAGAAGAAGCGAAAAAGTATTAAGCTGGAACATATAAGAGTTGCTGTGAAAAGGCATCAACCGATGAGTGATTTCTTACTCGATTCGCTTCCGTTGCCTTCTCAGCCGTCTGATCCTTCTCCTAA…
>PhNF-YC4	CCGTCTTACCCTTTGCTCCTTACTGCACTCCACTATATACCTATATATATATATCATGCAAGTATCCCTCTTGAAATGATTCAACAATAAAACTCTAAATTCAATCCCCTCTTACAACTCTCATATTAATTGTTCCAAAAGAAAAGAAAATAAAAAGGAATAGAAAAAGATCAATAAAAACTTTGATCACAATATCATGAGGCAAGCTGGGGCATATTCAGGACTTCTTTCAGGAGGAATATCAGGGAAAACAGGTCCTCACTCTTTACCACTTGCAAGAATCAAGAAAATCATGAAGAAATCAAGTGATGATGTGAAGATGATATCTGGAGAAGCCCCCATTGTGTTCTCTAAAGCATGTGAACTTTTCATTGAAGAACTCACTAAGAGGGCATGGAT…

## Sheet: Sheet2
	Table S2 The amino acid sequences of PhNF-YCs.
Species	Gene name	Gene ID	The amino acid sequences
Petunia Hybrida'Jimei'	PhNF-YC1	Peaxi162Scf00089	MENNTNNPQQSAANAAAAAAAAAAAAGGAYPTQPPYHHLLQQQQQQLQMFWTYQRQEIESVNDFKNHQLPLARIKKIMKADEDVRMISAEAPILFAKACELFILELTIRSWLHAEENKRRTLQKNDIAAAITRTDIFDFLVDIVPRDEIKEEGGVAVGMGGVGGLVGPGGLMGSTASGVPYYYPPMGQPAPPPGGVMMGRPAGMDPSMYVQPQPSQAWQSVWQTNEDNSYASGGSSGHGNLDG
	PhNF-YC2	Peaxi162Scf00134	MDHHGNGQPPGIGVVTSSAPQYGAPYLANQMAGASPPAVSAGGIQSPQAASLSASSAQMAQHQLAYQHIHQQQQQQLQQQLQTFWANQYQEIEHVTDFKNHSLPLARIKKIMKADEDVRMISAEAPVVFARACEMFILELTLRAWNHTEENKRRTLQKNDIAAAITRTDIFDFLVDIVPREDLKDEVLASIPRGTLPVGGPTEGLPFYYTVPPQSAPPVGAPGMYMGKPVDQALYAQQPRPYMAQPIWPQQHQPPPSDS
	PhNF-YC3	Peaxi162Scf00128	MPGEDLPESSTAAAAVEVAGEAHQLQIPISRVKKLMKLDEDINKVNSEALHLIANSTELFVEFLAEKSAKVAVEKKRKSIKLEHIRVAVKRHQPMSDFLLDSLPLPSQPSDPSPKVQNRPRVSTDKPVPSGTRRIEAFFQKCTGTLEMYPYDVPDYA
	PhNF-YC4	Peaxi162Scf00102	MRQAGAYSGLLSGGISGKTGPHSLPLARIKKIMKKSSDDVKMISGEAPIVFSKACELFIEELTKRAWIMTMQGKRRTLHKEDVASAVIATDVFDFLVNLVTDDSAADNNCENSQAIMET
Arabidopsis thaliana	AtNF-YC1	At3g48590	MDTNNQQPPPSAAGIPPPPPGTTISAAGGGASYHHLLQQQQQQLQLFWTYQRQEIEQVNDFKNHQLPLARIKKIMKADEDVRMISAEAPILFAKACELFILELTIRSWLHAEENKRRTLQKNDIAAAITRTDIFDFLVDIVPRDEIKDEAAVLGGGMVVAPTASGVPYYYPPMGQPAGPGGMMIGRPAMDPNGVYVQPPSQAWQSVWQTSTGTGDDVSYGSGGSSGQGNLDGQG	doi.10.1104/pp.108.130591
	AtNF-YC2	At1g56170	MEQSEEGQQQQQQGVMDYVPPHAYQSGPVNAASHMAFQQAHHFHHHHQQQQQQQLQMFWANQMQEIEHTTDFKNHTLPLARIKKIMKADEDVRMISAEAPVIFAKACEMFILELTLRAWIHTEENKRRTLQKNDIAAAISRTDVFDFLVDIIPRDELKEEGLGVTKGTIPSVVGSPPYYYLQQQGMMQHWPQEQHPDES
	AtNF-YC3	At1g54830	MDQQGQSSAMNYGSNPYQTNAMTTTPTGSDHPAYHQIHQQQQQQLTQQLQSFWETQFKEIEKTTDFKNHSLPLARIKKIMKADEDVRMISAEAPVVFARACEMFILELTLRSWNHTEENKRRTLQKNDIAAAVTRTDIFDFLVDIVPREDLRDEVLGGVGAEAATAAGYPYGYLPPGTAPIGNPGMVMGNPGAYPPNPYMGQPMWQQPGPEQQDPDN
	AtNF-YC4	At5g63470	MDNNNNNNNQQPPPTSVYPPGSAVTTVIPPPPSGSASIVTGGGATYHHLLQQQQQQLQMFWTYQRQEIEQVNDFKNHQLPLARIKKIMKADEDVRMISAEAPILFAKACELFILELTIRSWLHAEENKRRTLQKNDIAAAITRTDIFDFLVDIVPREEIKEEEDAASALGGGGMVAPAASGVPYYYPPMGQPAVPGGMMIGRPAMDPSGVYAQPPSQAWQSVWQNSAGGGDDVSYGSGGSSGHGNLDSQG
	AtNF-YC5	At5g50490	MENNNNNHQQPPKDNEQLKSFWSKGMEGDLNVKNHEFPISRIKRIMKFDPDVSMIAAEAPNLLSKACEMFVMDLTMRSWLHAQESNRLTIRKSDVDAVVSQTVIFDFLRDDVPKDEGEPVVAAADPVDDVADHVAVPDLNNEELPPGTVIGTPVCYGLGIHAPHPQMPGAWTEEDATGANGGNGGN
	AtNF-YC6	At5g50480	MAENNNNNGDNMNNDNHQQPPSYSQLPPMASSNPQLRNYWIEQMETVSDFKNRQLPLARIKKIMKADPDVHMVSAEAPIIFAKACEMFIVDLTMRSWLKAEENKRHTLQKSDISNAVASSFTYDFLLDVVPKDESIATADPGFVAMPHPDGGGVPQYYYPPGVVMGTPMVGSGMYAPSQAWPAAAGDGEDDAEDNGGNGGGN
	AtNF-YC7	At5g50470	MEENNGNNNHYLPQPSSSQLPPPPLYYQSMPLPSYSLPLPYSPQMRNYWIAQMGNATDVKHHAFPLTRIKKIMKSNPEVNMVTAEAPVLISKACEMLILDLTMRSWLHTVEGGRQTLKRSDTLTRSDISAATTRSFKFTFLGDVVPRDPSVVTDDPVLHPDGEVLPPGTVIGYPVFDCNGVYASPPQMQEWPAVPGDGEEAAGEIGGSSGGN
	AtNF-YC8	At5g27910	MENNNGNNQLPPKGNEQLKSFWSKEMEGNLDFKNHDLPITRIKKIMKYDPDVTMIASEAPILLSKACEMFIMDLTMRSWLHAQESKRVTLQKSNVDAAVAQTVIFDFLLDDDIEVKRESVAAAADPVAMPPIDDGELPPGMVIGTPVCCSLGIHQPQPQMQAWPGAWTSVSGEEEEARGKKGGDDGN
	AtNF-YC9	At1g08970	MDQQDHGQSGAMNYGTNPYQTNPMSTTAATVAGGAAQPGQLAFHQIHQQQQQQQLAQQLQAFWENQFKEIEKTTDFKNHSLPLARIKKIMKADEDVRMISAEAPVVFARACEMFILELTLRSWNHTEENKRRTLQKNDIAAAVTRTDIFDFLVDIVPREDLRDEVLGSIPRGTVPEAAAAGYPYGYLPAGTAPIGNPGMVMGNPGGAYPPNPYMGQPMWQQQAPDQPDQEN
	AtNF-YC10	At1g07980	MVSSKKPKEKKARSDVVVNKASGRSKRSSGSRTKKTSNKVNIVKKKPEIYEISESSSSDSVEEAIRGDEAKKSNGVVSKRGNGKSVGIPTKTSKNREEDDGGAEDAKIKFPMNRIRRIMRSDNSAPQIMQDAVFLVNKATEMFIERFSEEAYDSSVKDKKKFIHYKHLSSVVSNDQRYEFLADSVPEKLKAEAALEEWERGMTDAG
	AtNF-YC11	At3g12480	MRKKLDTRFPAARIKKIMQADEDVGKIALAVPVLVSKSLELFLQDLCDRTYEITLERGAKTVSSLHLKHCVERYNVFDFLREVVSKVPDYGHSQGQGHGDVTMDDRSISKRRKPISDEVNDSDEEYKKSKTQEIGSAKTSGRGGRGRGRGRGRGGRAAKAAEREGLNREMEVEAANSGQPPPEDNVKMHASESSPQEDEKKGIDGTAASNEDTKQHLQSPKEGIDFDLNAESLDLNETKLAPATGTTTTTTAATDSEEYSGWPMMDISKMDPAQLASLGKRIDEDEEDYDEEG
	AtNF-YC12	At5g38140	MRRPKSSHVRMEPVAPRSHNTMPMLDQFRSNHPETSKIEGVSSLDTALKVFWNNQREQLGNFAGQTHLPLSRVRKILKSDPEVKKISCDVPALFSKACEYFILEVTLRAWMHTQSCTRETIRRCDIFQAVKNSGTYDFLIDRVPFGPHCVTHQGVQPPAEMILPDMNVPIDMDQIEEENMMEERSVGFDLNCDLQ
	AtNF-YC13	At5g43250	MEEEEGSIRPEFPIGRVKKIMKLDKDINKINSEALHVITYSTELFLHFLAEKSAVVTAEKKRKTVNLDHLRIAVKRHQPTSDFLLDSLPLPAQPVKHTKSVSDKKIPAPPIGTRRIDDFFSKGKAKTDSA
Solanum tuberosum	StNF-YC1.1	PGSC0003DMT400039470	MENSPQQSAANAAAAAAAAQSAGYPTQPPYHHLLQQQQQQLQMFWTYQRQEIEQVNDFKNHQLPLARIKKIMKADEDVRMISAEAPILFAKACELFILELTIRSWLHAEENKRRTLQKNDIAAAITRTDIFDFLVDIVPRDEIKEEDAGLGPGMVGSTASGVPYYYPPMGQPAPPGVMMGRPAMPGVDPSMYVQPPPPPSQAWQSVWQAAEDNSYAGGGSNGQGNLDGQS	doi.10.1016/j.gene.2021.146089
	StNF-YC1.2	PGSC0003DMT400039254	MENNHQQSAEPLYPGYPFHQMLMLQQHEQLQLQQQQQVEQQMRIFWNCQREEIEELDDFKHHQFPISRIKRIIKSENNVLKVSAETPILFSKACELFVLELTLRSWFHAQENNRGTLKKTDFAAAIRRTEIFDFLADVVPADEINEVATGFGPGMVGPTAGGGFPYFYPPMGQLAMPGVMLGGPAMPGVMPGGLAMPGPMLGGPAMPEVMIGGPAMPVVAPSVYVQPPLQAWQPAGDNSNAGGGNGGQGNFGP
	StNF-YC4.1	PGSC0003DMT400090065	MENNSEKSAVNADQSAGYPTLEMFWKSQQSEMENVNDFKSRLLPPPTRIKKIMKKDEDVRMVAAESPVLMAKACELFIQDLTLRSSLNAQENHRRILKKDDLTDVIVQTDYFDFLLDVVHATDPFTPSSVPFYAAGGSNGQDGNNLDH
	StNF-YC4.2	PGSC0003DMT400039471	MENNSEKSAVNAAQSAAYPTLSQLNAEKNKQEYVKMFWTDQQREMENINDFKNNLLLQPTRIKKIMKTDKDVRMIAAESPVLLAKACEMFIQELTLCSWLNAQENHRRILKKDDVTDVIMQTDNFDFLVDDDTDGRSTPSAVPFYVDGGSNGRT
	StNF-YC9.1	PGSC0003DMT400023211	MDHHGNGQPPGIGVVTSSAPIYGAPYQANQMAGPPAVSAGAIQSPQAAGLSASSAQMAQHQLAYQHIHQQQQQQLQQQLQTFWANQYQEIEHVTDFKNHSLPLARIKKIMKADEDVRMISAEAPVVFARACEMFILELTLRAWNHTEENKRRTLQKNDIAAAITRTDIFDFLVDIVPREDLKDEVLATIPRGTLPVGGPTEGLPFYYGMPPQSAQQIGAPGMYMGKPVDQALYAQQPRPYMAQPIWPQQQQPPSDS
	StNF-YC9.2	PGSC0003DMT400008659	MDQQGNGQPPGVTTSTPMLYGAPYHANQVAGPSPPMSAGAQTVGLPASSGQMTQHQLAYQHIHQQQQQQLQQQLQSFWGNQYQEIEHINDFKNHSLPLARIKKIMKADEDVRMISAEAPVVFARASEMFILELTLRAWNHTEENKRRTLQKNDIAAAITRTDIFDFLVDIVPREDLKDEVLASSIPRGNLPVGGPAEGLPYNYYMPMQSAPQIGASGVYMGKPADQALYGQHPRPYMAQPVWPQQQQPPSDS
	StNF-YC10	PGSC0003DMT400077500	MPKKSNGNSDNHDGDEPEDFVIPSSSAESQDADETEEESDDVQNVHKEYVSDTDEEEEEEEEKVEGSKVANTNSRGRKEDLEVQKKVYRRKGKKIVGGSGQSESENLKIYTRKKKMIEKEEEVEEKEQNVGAKMAKSKKDYREKNMKEKNEKAKKEDKMNEGKTAKNNGDSSRGGKNEKRNKKDERREVEGETKLAKKGKSNGGSSHGGVIKKEENKKKKRTDEGEREGQSAKKAKINGDLSQLKKEEKNMKKTQNKKEGDEEAEEKLVKKSYSNGVASPSTKEKMKREKEKEGKTNNGKVKDEAISNGTTKKNEEKKLKAKKKREDDEEEEEEKSESVLYQFPHNRVHRIIKNENADIRMLHEATFLVNKATEKFLEVFCREAYACSFLDRKSYVGYN…
	StNF-YC11.1	PGSC0003DMT400008518	MRKKLDTRFPAARIKKIMQADEDVGKIAMAVPVLVSKALELFLQDLCDRTYDITLRRGAKTVNSLHLKHCVQSYNVFDFLREVVSKVPDYGHSDAAGEMPKRRKVAIEEHHDSEDEYKKSRTEMSPVSSSGRGRGRGRGRGRGRVSRADKELARPDMQLESCTSAQQSGQQNPNPGTQTENCSEPKESPKQDSTVGDKENSVVTTPNLKVDVDDSTDKPAAPEIAPCNPSPRPVNEKAEEGPQWSLEMDRMVIDPAHMSQLNTSVAEEEEDYDEEE
	StNF-YC11.2	PGSC0003DMT400070450	MRKRLDTRFPAARIKKIMQADEDVGKIAMAVPLLVSKALELFLQDLCDRTYEITLKKGAKTMNSFHLKHCIQSFNVFDFLKDVVSRVPDLGGSDASAESATKRRKVAEEDDHDSDDDAKRNHANETANNSGTGRGRGRGRGRGRGRGARAVEKGDSNVHSEKLEDPAADVSHQKDDEKQKQNDERMVDYVAEPAVDSKNISAAKCSPEVVAPARNFDLNIDLNESVESTPMPSEVPLSSTATPAPAPPPPEVKHEEIPGWSLSEMEKMAIDPIQLANLNQGLDEEEEDYDEEG
	StNF-YC13	PGSC0003DMT400074841	MTRAFDTMAGEDEEGTSTVAVAVAGDTHQLQIPISRVKKIMKLDQDINKINAEALHLIASSTELFLELLAEKSAQVALEKKRKTIKLEHLRVAVKRHQPTSDFLLDSLPMPSQPSDRSPKVQSRPRSSTDKPLPSGTRRIEAFFQKCT
Zea mays	ZmNF-YC1	GRMZM2G089812_P01	MDNQPLPYSTGQPPAPGGAPVAGMPGAAGLPPVPHHHLLQQQQAQLQAFWAYQRQEAERASASDFKNHQLPLARIKKIMKADEDVRMISAEAPVLFAKACELFILELTIRSWLHAEENKRRTLQRNDVAAAIARTDVFDFLVDIVPREEAKEEPGSALGFAAPGTGVVGAGAPGGAPAAGMPYYYPPMGQPAPMMPAWHVPAWDPAWQQGAADVDQSGSFSEEGQGFGAGHGGAASFPPAPPTSE	doi.10.1016/j.bbrc.2016.08.020
	ZmNF-YC2	GRMZM2G110210_P01	MEPSSQPQPVMGVGSQPYPAAAPYVPLPGALAVPPGSQPAAAFPNPTQLSAQHQMVYQQAQQFHQQLQQQQEQQLREFWTTQMDEIKQANDFKIHTLPLARIKKIMKADEDVRMISAEAPVVFAKACEVFILELTLRSWMHTEENKRRTLQKNDIAAAITRTDIYDFLVDIIPRDEMKEEGLGHNPIVGLPPAMGAPADHSSHPYYYVPAQQVQGAGMMYGGQQGHPVTYMWQTPQGQAEEPPEGAAAVCLKVANRR
	ZmNF-YC3	GRMZM2G113127_P01	MEPKSTTPPPPPVMGAPIAYPPPPGAAYPAGPYVHAPAAALYPPPPLPPAPPSSQQGAAAAHQQQLFWAEQYREIEATTDFKNHNLPLARIKKIMKADEDVRMIAAEAPVVFSRACEMFILELTHRGWAHAEENKRRTLQKSDIAAAVARTEVFDFLVDIVPRDEAKDADSAAMGAAGIPHPAAGLPAADPMGYYYVQPQ
	ZmNF-YC4	GRMZM2G083964_P01	MAGKKTTPAKPAPSSTQRNGSAVPGSKSRPKQASEEAAAASAKAQSPSKPRKITKEKPAAAKKKREKTEPQEGGKRRKQQVLADAATPSKKRKKGGEGPEPKEATPAKKHKPAGTPPKKQKAPSKPATPAKKQQSPGKAEKLTPKKKQQSPGKAEKPTPKKKQQSPGKAEKPTPKKKQQSPGKAEKAAPKKQQQQPAGKARKPAAAATSPTKKKQAKREKPTPTKRKRGDDEQAKEAKSPKRAPADGAARASTPVKKKLKDQKAAAANMGVCSFSMARVRQLMRAEDPTIRPSSEAVFLINKASEFFLGKFAEDAYHNAAKDRKKSIIYDNLSTAVSSQKTLKFLSDFVPQRVAAEDALKAMTSNNS
	ZmNF-YC5	GRMZM2G022162_P01	MAMAAVGVVVGGAVAFLLPQRHDVTDFWSGAVRVSDEGEVGVMAIKMVVLVLVLRTHFASSSHHWPAAPESMDPSQSGTPSLFPVMDIPVAYPPAAYPPCEVAVAAAAYPRLLYAPPDAAAAQQAAAAQQQQQLLGAPVVCPPAAYPPGEVAVAAAAYPPQLYAPPDAAAAQQATAAQQQLLGAPVRVAYAPPDAAAVQQAAAAQKHKHQLQMLWLELRREIEATTDFKKHNIPLSRIKKIMRADPDVCAITAEVLVVFPWACEMFILELTRHGWAHAEANKRRMLQKSDIVAAIARTDVFDFFRDTVLHDDAKEGADAAPAAAAAAEKAHPAAGAPATDPLANYPMPQQ
	ZmNF-YC6	GRMZM2G105317_P01	MQADEDVGKIALAVPVLVSRALELFLQDLIDRTYEITLQSGAKTLNSFHLKQCVKRYSSFDFLTEVVSKVPDLGGADSCGDERVLPRRRKSNGSDPENDESRSSKMAIRNANTSPRGRGRGRGRGRGRPPTKRKEVGYVQFEDESSMFAEQGETLPGEGTVPEINSGNEITPQSTQPPLTAPAQATNSKVEEASTDHQSDWPMPDATGNIGVGPSGFGHLTVQVDEDEDYDNED
	ZmNF-YC7	GRMZM2G099461_P01	MSPATADEPSVAMEEQPGKESEEAADAMEEQLGKESEEAAESAEEVGQVEEEPEEGVDPAEAMEKAGEEAEAEEGASLRPALPVGRVKRIMRVDRDIKKVTSEAALLIAAATELFLGSLATGAHAAAARRSRRTVRAVHVRAAARAHRPTADFLLDCLAAEEEAPRARQTAGSARGGGGGGGGNAKPLPRGTRRIDAFFQKVT
	ZmNF-YC8	GRMZM2G091433_P01	MRKKLGTRFPAARIKKIMQADEDVGKIALAVPVLVSRSLELFLQDLIDRTYEITLQSGAKTLNSFHLKQCVKRYSSFDFLTEVVSKVPDLGGADSCGDERGLPRRRKSNGSDPENDESRSSKMAIRNANISPRGRGRGRGRGRGRPPTKRKEVGYVQFEDESSMFAEQGEPLPGEETVQEINGNETMPQSTQPPVEAPPTALAQATTSSKAEEANSDHQSDWPMPDAIGSIGVVPSGFGHLTVQVEDEDYDNED
	ZmNF-YC9	GRMZM2G174776_P01	MEPNSSIPPPVMGAAVAYPPAAGAAYSAGPYAHAHAALGALYPPPPAPGPPSSHQGGAAAAQLQLFWAEQYREIEATTDFKNHNLPLARIKKIMKADEDVRMIAAEAPVVFARACEMFILELTHRGWAHAEENKRRTLQKSDIAAAVARTEVFDFLVDIVPRDEPRDADPAAAAMGAAAPGIPQHPAAADPTTMGYYYVQPQ
	ZmNF-YC10	GRMZM2G161680_P01	MEPSSQPQPAMGVAAGGSQVYPASAYPPAATVAPPAVASAGLQSVQPFPANPAHMSAQHQIVYQQAQQFHQQLQQQQQQQLQQFWVERMTEIEATADFRNHNLPLARIKKIMKADEDVRMISAEAPVVFAKACEIFILELTLRSWMHTEENKRRTLQKNDIAAAITRTDIYDFLVDIVPRDEMKDDGIGLPRPGLPPMGAPADAYPYYYMPQQQVPGPGMVYGAQQGHPVTYLWQDPQEQQEQAPEEQQSLHERD
	ZmNF-YC11	GRMZM2G440949_P01	MRKKLDTRFPAPRIKKIMQTDEDVGKIAQAVPVLVSKALELFLQDLCDRTYDITIRKGVKTVGSSHLKQCIQTYNVYDFLREVVSKVPDIGPSDVIADDKLGKRRKAEEDGSEEELKRTRNETESHTSNGRGRGRGRGRGRRSVRGPWREVVTSPEQFKEENQSSKVASLKVEVADEVSNVTEAKQDTTPMSNARPSLRNIDLNLDPTDEEDEVTVPPEPQLSAPATSCAAATAAPGPSVPRLREGAKLKDFFGAWELADMNKMEMDPVQFALSTNHRLEEDEDYDNED
	ZmNF-YC12	GRMZM2G078691_P01	MDPNKSSTPPPPPVMGAPVAYPPPAYPPGVAAGAGAYPPQLYAPPAAAAAQQAAAAQQQQLQIFWAEQYREIEATTDFKNHNLPLARIKKIMKADEDVRMIAAEAPVVFARACEMFILELTHRGWAHAEENKRRTLQKSDIAAAIARTEVFDFLVDIVPRDDGKDADAAAAAAAAAAGIPRPAAGVPATDPLAYYYVPQQ
	ZmNF-YC13	GRMZM2G479610_P01	MRQARPYSGIFCGGVSARTGPHALPLARIKKIMKRSAGEAAAAADGGARMISCEAPVVFSKACELFVAELTRRAWAATLDGKRRTVHREDVATAVHNTDLFDFLVDVVTADTAGGTGGGGHDGDGDGAL
	ZmNF-YC14	GRMZM2G375448_P01	MRQARPYSGIFCGGVSARTGPHALPLARIKKIMKRSAGEAAAAADGGARMISCEAPVVFSKACELFVAELTRRAWAATLDGKRRTVHREDVATAVHNTDLFDFLVDVVTADTAGGTGGGGGGHDGDGPL
	ZmNF-YC15	GRMZM2G124421_P01	MEPSPQPMGVAAGGSQVYPASAYPPAATVAPASVVSAGLQSGQPFPANPGHMSAQHQIVYQQAQQFHQQLQQQQQQQLQQFWVERMTEIEATTDFKNHNLPLARIKKIMKADEDVRMISAEAPVVFAKACEIFILELTLRSWMHTEENKRRTLQKNDIAAAITRTDIYDFLVDIVPRDEMKEDGIGLPRAGLPPMGAPADAYPYYYMPQQQVPGSGMVYGAQQGHPVTYLWQEPQQQQEQAPEEQQSA
	ZmNF-YC16	GRMZM2G052499_P01	MDRPINIRTSPRTPLSLSEQQTIKEFWRKKQEEIEAIEDFGEHTIPVTCLKKVICAKKGKMMMTSDTPTFMTKACKIFVQELSLSAWMCANSHNRSIVLDSDIAESIASIESYGFLNDVLCAHLEKYKSDTHLQSIKNPHHNRAINQSPTYLQPLSHQYQMTQFIPQSTRYCPFIHIPPTLPQTNDIHMHLPLPLPPITYMTKDLVFFEKGISNNDDAIDLVTPPQLLPEALSNIPNKCYMCNIASTDTYCVGSAKTCNFIAEDGDMVFHFPYVPSKPFQLSTSLPMTNGGCSIYTDITELNHIKLKVTHIEKSTYGINPEATFNVIDGQQHAGDETTAANHMHTEHGELDAEFVTTTNANADDNNINWDEVDMASDSMLMEFWRDVMMKEDPTSLPDT…
	ZmNF-YC17	GRMZM2G311316_P01	MEPSSQPQPMMGVGSQPYPAAAPYVPVPGSLAVPPGSQPAAAFPNPTQLSAQHQMVYQQAQQFHQQLQQQQEQQLREFWTTQMDEIKQANDFKIHTLPLARIKKIMKADEDVRMISAEAPVVFAKACEVFILELTLRSWMHTEENKRRTLQKNDIAAAITRTDIYDFLVDIIPRDEMKEEGLGHNPIVGLPPAMGAPADHGSHPYYYVPAQQVQGAGMMYGGQQGHPVTYMWQTPQGQAAEPPEEEQQQSA
	ZmNF-YC18	GRMZM2G074773_P01	MRQARPYSGIFCGGVSARTGPHALPLARIKKIMKRSAGEAAAAADGGARMISGEAPVVFSKACELFVAELTRRAWAATLDGKRRTVHREDVATAVHNTDLFDFLVDVVTADTAGGTGGGGHDGNGAL
Oryza sativa	OsHAP5A	AB288041	MEPSSQPQPVMGVATGGSQAYPPPAAAYPPQAMVPGAPAVVPPGSQPSAPFPTNPAQLSAQHQLVYQQAQQFHQQLQQQQQQQLREFWANQMEEIEQTTDFKNHSLPLARIKKIMKADEDVRMISAEAPVVFAKACEVFILELTLRSWMHTEENKRRTLQKNDIAAAITRTDIYDFLVDIVPRDEMKEEGLGLPRVGLPPNVGGAADTYPYYYVPAQQGPGSGMMYGGQQGHPVTYVWQQPQEQQEEAPEEQHSLPESS	doi.10.1007/s00438-007-0312-3
	OsHAP5B	AB288042	MEPSSQPQPAIGVVAGGSQVYPAYRPAATVPTAPAVIPAGSQPAPSFPANPDQLSAQHQLVYQQAQQFHQQLQQQQQRQLQQFWAERLVDIEQTTDFKNHSLPLARIKKIMKADEDVRMISAEAPVIFAKACEIFILELTLRSWMHTEENKRRTLQKNDIAAAITRTDMYDFLVDIVPRDDLKEEGVGLPRAGLPPLGVPADSYPYGYYVPQQQVPGAGIAYGGQQGHPGYLWQDPQEQQEEPPAEQQSD
	OsHAP5C	AB288043	MDNQQLPYAGQPAAAGAGAPVPGVPGAGGPPAVPHHHLLQQQQAQLQAFWAYQRQEAERASASDFKNHQLPLARIKKIMKADEDVRMISAEAPVLFAKACELFILELTIRSWLHAEENKRRTLQRNDVAAAIARTDVFDFLVDIVPREEAKEEPGSALGFAAGGPAGAVGAAGPAAGLPYYYPPMGQPAPMMPAWHVPAWDPAWQQGAAPDVDQGAAGSFSEEGQQGFAGHGGAAASFPPAPPSSE
	OsHAP5D	AB288044	MEPKSTTPPPPPPPPVLGAPVPYPPAGAYPPPVGPYAHAPPLYAPPPPAAAAASAAATAASQQAAAAQLQNFWAEQYREIEHTTDFKNHNLPLARIKKIMKADEDVRMIAAEAPVVFARACEMFILELTHRGWAHAEENKRRTLQKSDIAAAIARTEVFDFLVDIVPRDEAKDAEAAAAVAAGIPHPAAGLPATDPMAYYYVQPQ
	OsHAP5E	AB288045	MFWAEQYREIEATTDFKNHNLPLARIKKIMKADEDVRMIAAEAPVVFARACEMFILELTHRGWAHAEENKRRTLQKSDIAAAIARTEVFDFLVDIVPRDDAKDADAAAAAAAAGIPRPAAGVPATDPLAYYYVPQQ
	OsHAP5F	AB288046	MDPHSHKKAHEGLIGDNPDAYAVTTYQPVLMVEPSAAAAFPPAPQVAPAYPVNPMQLPEHQQHAIQQVQQLQQQQKEQLQAFWADQMAEVEQMTEFKLPNLPLARIKKIMKADEDVKMIAGEAPALFAKACEMFILDMTLRSWQHTEEGRRRTLQRSDVEAVIKKTDIFDFLVDIITDDKMKDDGMGSQAASMVSPYTSGGMGFSFDLYPNQHHLAYMWPPQEQQEQWPPQEQQEQKQKQDSDGGGQDE
	OsHAP5G	AB288047	MRQARPYSAMFAGGVSARTGPHALPLARIKKIMKRSAGDSSVVDGGGGGGGGARMISGEAPVVFSKACELFIAELTRRAWAATLEGKRRTVHKEDVAAAVQNTDLFDFLVDVVTADLGDDHTDYK
