# Supplementary material for: Comprehensive Analyses of Four PhNF-YC Genes from Petunia hybrida and Impacts on Flowering Time
Source: Plants (Basel). 2024 Mar 6;13(5):742. doi: 10.3390/plants13050742 (PMC10934205; doi:10.3390/plants13050742)
Supplement: Supplementary file 1 [file plants-13-00742-s001.zip › Table S3 Summary of the characteristics of PhNF-YC members in PlantTFDB.xlsx]

## Sheet: Sheet1
Table S3 Summary of the characteristics of PhNF-YC members in PlantTFDB
TF ID in PlantTFDB	Description in Petunia axillaris genome	Obtained through PCR amplification	Characteristics analysis of the obtained high fidelity sequence
Peaxi162Scf00050g02112	Dr1-associated corepressor	NO	/
Peaxi162Scf00089g00023	Nuclear factor Y subunit C4	YES	PhNF-YC1
Peaxi162Scf00102g01519	Nuclear factor Y subunit C2	YES	PhNF-YC4
Peaxi162Scf00128g00124	Nuclear factor Y, subunit C13	YES	PhNF-YC3
Peaxi162Scf00134g02029	Nuclear factor Y subunit C9	YES	PhNF-YC2
Peaxi162Scf00220g00230	Nuclear transcription factor Y subunit C8	YES	Missing partial structural domains ( lack NF-YA binding domain, α1), Removed
Peaxi162Scf00686g00043	No annotation	NO	/
Peaxi162scf00763a00212	Nuclear transcription factor Y subunit C4	YES	Missing partial structural domains ( lack NF-YA binding domain, α1), Removed
Peaxi162scf00877g00127	Unknown protein	NO	/
Peaxi162scf00978g00427	Dr1-associated corepressor	NO	/
Peaxi162scf47032g00004	Nuclear factor Y isoform1	NO	/
