# Supplementary material for: Comprehensive Analyses of Four PhNF-YC Genes from Petunia hybrida and Impacts on Flowering Time
Source: Plants (Basel). 2024 Mar 6;13(5):742. doi: 10.3390/plants13050742 (PMC10934205; doi:10.3390/plants13050742)
Supplement: Supplementary file 1 [file plants-13-00742-s001.zip › Table S4 Primers used for this study..xlsx]

## Sheet: Sheet1
Table S4 Primers used for this study.
primer name	primer sequences	Application of primers
PhNF-YC1F	ATGGAGAACAACACCAACAACC	For gene cloning
PhNF-YC1R	GCAAGAGAACTAATTAAGGCAGC
PhNF-YC2F	CAATCATCTACCTCTCTCATTGAAC
PhNF-YC2R	TTAAGAATCTGAGGGTGGTGG
PhNF-YC3F	CCTTTCCCCCTATATAAGGAAG
PhNF-YC3R	GACTAGCCCCGAGATAGGTTG
PhNF-YC4F	CCGTCTTACCCTTTGCTCC
PhNF-YC4R	TGTCATGTCCAGTCGGTCATAA
TRV-YC1F	TCTGTGAGTAAGGTTACCGAATTC GCTAATGATCGTGTTTGATGCT	For TRV2 vector construction
TRV-YC1R	ACGCGTGAGCTCGGTACCGGATCC GCAAGAGAACTAATTAAGGCAGC
TRV-YC2F	TCTGTGAGTAAGGTTACCGAATTC CAATCATCTACCTCTCTCATTGAAC
TRV-YC2R	ACGCGTGAGCTCGGTACCGGATCC GAGCAGTGCCTCTTGTTACCTT
TRV-YC3F	TCTGTGAGTAAGGTTACCGAATTC GCTGGCGTAATAGCGAAGAG
TRV-YC3R	ACGCGTGAGCTCGGTACCGGATCC TTGGCCCACTTACGTGAGC
TRV-YC4F	TCTGTGAGTAAGGTTACCGAATTC CTAAAATTCCAACAACGAAGGG
TRV-YC4R	ACGCGTGAGCTCGGTACCGGATCC TGTCATGTCCAGTCGGTCATAA
Super-YC1F	ACCAAATCGACTCTAGTCTAGA ATGGAGAACAACACCAACAACC	For pCAMBIA 1300 vector construction
Super-YC1R	GTCTTTGTAGTCCATGGTACC ACCATCAAGATTACCGTGTCC
Super-YC2F	ACCAAATCGACTCTAGTCTAGAATGGATCATCATGGAAATGGAC
Super-YC2R	GTCTTTGTAGTCCATGGTACC AGAATCTGAGGGTGGTGGTTG
Super-YC3F	ACCAAATCGACTCTAGTCTAGA ATGCCCGGAGAAGATCTACC
Super-YC3R	GTCTTTGTAGTCCATGGTACC AGTGCATTTCTGAAAAAATGCC
Super-YC4F	ACCAAATCGACTCTAGTCTAGA ATGAGGCAAGCTGGGGC
Super-YC4R	GTCTTTGTAGTCCATGGTACC TATTTCCTCCCTCAATATCCCC
PhCYP-q-F	AGGCTCATCATTCCACCGTGT	For qPCR
PhCYP-R	TCATCTGCGAACTTAGCACCG
qPhNF-YC1F	ATTACCCACCAATGGGGCAG	For qPCR
qPhNF-YC1R	ACAGATTGCCAAGCCTGTGA
qPhNF-YC2F	TGAGCAGTGCCTCTTGTTACC	For qPCR
qPhNF-YC2R	TGAGGTAATTTGATCGCGAGGT
qPhNF-YC3F	ACTCTACGGAGCTTTTCGTCG	For qPCR
qPhNF-YC3R	TCACTCATCGGTTGATGCCT
qPhNF-YC4F	GAGGCAAGCTGGGGCATATT	For qPCR
qPhNF-YC4R	AACACAATGGGGGCTTCTCC
qPhGI-F	TGGAGAAAGGGCAGAGACAT	For qPCR (check the key gene in Photoperiod pathway)
qPhGI-R	GTGGAGCCACCCTTACGTT
qPhSPL2-F	GTTTCACTCAACCGCCCAAC	For qPCR (check the key genes in Aging pathway)
qPhSPL2-R	CCAGCTTGCCAGTAGTCACA
qPhSPL4c-F	TGTTCAATTTCAAGAAAAGCATGGC
qPhSPL4c-R	AGCCCCTTTCTTCAGTGTCC
qPhSPL8-F	ATGGGTTCATGGTTGTGCCA
qPhSPL8-R	CCAGCTGCTTCAACTGCTCT
qPhSPL9b-F	AACGAGAGCTCATGGCCAAA
qPhSPL9b-R	GAGGCTCCAGGGAAACAGTC
qPhGA20ox2-F	CTTGTTAATGACGCATGTTCAAA	For qPCR (check the key genes in GA biosynthesis pathway)
qPhGA20ox2-R	ATAACCACAGTGCTCACCAATCT
qPhGA20ox3-F	GCTACTTCAATCACCTGAAATGG
qPhGA20ox3-R	GGATTCCTATCCCAACAATCTTC
qPhGA20ox4-F	GAGTCCACAAAGCAGCTACACTT
qPhGA20ox4-R	GGCAGAATATGGAAATGAGAGTG
qPhCO-F	CTCAGTTCCTCAGAAGAGTTATGGTG	For qPCR (check the downstream integrators)
qPhCO-R	ACTGTGACTCATAGAAGCAGGGTAA
qPhFBP21-F	CTCCAAACGCAGAAATGGAT
qPhFBP21-R	TGTTCCCCAGCTTGATTTTC
